# Supplementary material for: High-Standard Non-Surgical Endodontic Treatment and Outcome: A Retrospective Follow-Up Study on Self-Assessment of Grading and Case Difficulty in an Academic Setting
Source: Dent J (Basel). 2025 Dec 2;13(12):571. doi: 10.3390/dj13120571 (PMC12732138; doi:10.3390/dj13120571)
Supplement: Supplementary file 1 [file dentistry-13-00571-s001.zip]

Archive with 1 entries (1 files):
- dentistry-3990277-supplementary.pdf
